# Supplementary material for: Potential Health-Promoting Effects of Two Candidate Probiotics Isolated from Infant Feces Using an Immune-Based Screening Strategy
Source: Nutrients. 2022 Sep 3;14(17):3651. doi: 10.3390/nu14173651 (PMC9459954; doi:10.3390/nu14173651)
Supplement: Supplementary file 1 [file nutrients-14-03651-s001.zip]

Archive with 1 entries (1 files):
- nutrients-1865462-supplementary.pdf
